# Supplementary material for: Comparative genomic analysis of Streptococcus suis sequence type 105 and development of a PCR diagnostic tool
Source: PLoS One. 2025 May 20;20(5):e0324636. doi: 10.1371/journal.pone.0324636 (PMC12091807; doi:10.1371/journal.pone.0324636)
Supplement: S1 Table — (XLSX) [file pone.0324636.s001.xlsx]

## Sheet: Sheet1
Table S1.Unique genes present in only serotype 14 ST105
Gene no.	gene_cluster_no.	genome_name	gene_callers_id	num_genomes_gene_cluster_has_hits	num_genes_in_gene_cluster	max_num_paralogs	functional_homogeneity_index	geometric_homogeneity_index	combined_homogeneity_index	COG20_FUNCTION_ACC	COG20_FUNCTION	KEGG_Class_ACC	KEGG_Class	COG20_PATHWAY_ACC	COG20_PATHWAY	COG20_CATEGORY_ACC	COG20_CATEGORY	KOfam_ACC	KOfam	KEGG_Module_ACC	KEGG_Module	aa_sequence	aa_sequence_len
34889	GC_00001885	SS_21928	1641	14	14	1	1	1	1	COG0095	Lipoate-protein ligase A (LplA) (PDB:4TVW)			COG0095	Lipoate biosynthesis	H	Coenzyme transport and metabolism	K03800	lipoate---protein ligase [EC:6.3.1.20]			MYLIEPIRNGQYVSDGAVALAMQVYVQQNVFLDDDILFPYYCDPKVEIGKFQNALVEINEDYLKENNILLVRRDTGGGAIYVDKGSVNVCYLIQDNGIFGDFNRAYQPAIKALHELGAVEVEQTGRNDLMIEGKKVSGAAMTISNNRVYGGYSLLLDIDEEAMSKVLNPNKKKIESKGIKSVKSRVGTIRPYLAEEYQSVTTEEFKNLITCKLLGIESIDQAKRYVLTEEDWAAIDKLVAAKYKNWEWNYGNSPQYSYHRDGRFAGGTVDIHLEVEKGRIAKCRIYGDFFAKGNIDEVENKLIGTRLLEEDLQAVLADLDMAHYFGKISAEELVGLILSEG	341
34903	GC_00001886	SS_21928	1645	14	14	1	1	1	1	COG2141	Flavin-dependent oxidoreductase, luciferase family (includes alkanesulfonate monooxygenase SsuD and methylene tetrahydromethanopterin reductase) (SsuD) (PDB:1BRL)			COG2141	Pyrimidine degradation	H|R	Coenzyme transport and metabolism|General function prediction only					MKISLLDYGLLDEERTYQEAWQDSLALVQAADRLGYHRFWLAEHHNVHALTIGSPEVVISYLASQTQRIHLGSGGIMGLHYSPYKIAELAASLETLFPGRVDIGLGNSTGTALVKEHMRSQFQPSQFEQWVRQFTGYLTGKDEVIGLSPKLASYPEIFTLGMGGQSMALSAKEGLGYVFGSFPYIPHDPVETAGKLAQDYRRDFQPSDIMAQPHFALALFVVVAETSQEAENLAKSLDIWMLGKKNFNEFTHFPSLATYQAYDLTEQDRERIAQHRSRMIIGNPAEVKEQLERLVAACQPDELLFIPFVSGIDNRLKAIELLAQIVESETL	331
34917	GC_00001887	SS_21928	681	14	14	1	1	1	1													MMIAEIKEDFLEKVSGGGNVSDCLLNASGALGTIAGAGAVTGPIGWGVALVSAAGFGFLTGYNCTKLYFEGD	72
34931	GC_00001888	SS_21928	674	14	14	1	1	1	1									K20343	peptide pheromone BlpC			MTKQTKSLTHFSELTSSELHRITGGDWWSDRIRFFPMRDKTTGDNNKHKVG	51
34945	GC_00001889	SS_21928	686	14	14	1	1	1	1	COG0526	Thiol-disulfide isomerase or thioredoxin (TrxA) (PDB:1XFL)					O	Posttranslational modification, protein turnover, chaperones					MIDEYATNVADFKKVTIDDVHAAFTADGLEHTLYFGRGTCYYCRQFSPDLKEFNQLIAGQLEYYDTDSADDEAKEFLFKTVGIPGTPTILYLKNGQPVSGWVGGGVNAQQLYDYLYLGKSPEQPAEDLENGEQNTTNQEDGKQSDTAFDNQANTKEISNQELSETDSSSDKTKADSSEQSKEVTDRSIEDISARDESVKVDAKNQEDTLNKPVSSTSQVTPLASRTTEISGVSTLSRKEETVSKQTSQTVSSISTLPRTGEVNSINLVRIGLAFLLASGFTGISRLRTKQEG	292
34959	GC_00001890	SS_21928	682	14	14	1	1	1	1	COG1961	Site-specific DNA recombinase SpoIVCA/DNA invertase PinE (SpoIVCA) (PDB:1GDT)					L	Replication, recombination and repair	K14060	putative DNA-invertase from lambdoid prophage Rac			MTKVGYARVSSKEQNLDRQLKALEGVSKVFSDKASGQSVERPQLQAMLNYIREGDIVVVTELDRLGRNNKELTELMNQIQIKGATLEVLNLPSMNGIEDENLRRLINNLVIELYKYQAESERKRIKERQAQGIEIAKKKGKFKGRQLKFKENDPRLQHAFDLFLNGLSDKEVEEQTGINRRTFRRYRSRYNVTVDQRKNNEKRDS	205
34987	GC_00001892	SS_21928	671	14	14	1	1	1	1	COG3279	DNA-binding response regulator, LytR/AlgR family (LytT) (PDB:3BS1)					K|T	Transcription|Signal transduction mechanisms					MNFMIIKVKDETKKVLLSDILYIISHPSKPHYIQIVTEKEIYDCLQKLQNIEEMYPEYFIRCHRSSLVNRSKIKVINSREKRIFLGEKGEHCLTFSRRRYQDILHQWINKGGM	113
35015	GC_00001894	SS_21928	1642	14	14	1	1	1	1	COG0846	NAD-dependent protein deacetylase, SIR2 family (SIR2) (PDB:1M2N)					O	Posttranslational modification, protein turnover, chaperones					MWQTLKQEEKTQAELLAGLLAEADAVVVGIGAGMSAADGFTYIGPRFEVAFPDFIAKYGFLDMLQASLFDFESTEEYWAFQSRFVALNYLDQPVGASYIHLREILETKPYHIITTNADNAFWVADYDKDKVFHIQGEYGLWQCSRHCHDQTYRDDALIRRMIVEQEDMKIPYDLIPRCPVCDAPFEINKRNAEKGMVESPDFFAQKARYDAFLEDHQTGKVLYLEIGIGFTTPQFIKTPFQTRVQQNSHALYVCLNQKHYRLPLPIRERSLTLAEDSAQLLKETHRIYFKGDTPCT	296
35029	GC_00001895	SS_21928	1644	14	14	1	1	1	1	COG0509	Glycine cleavage system protein H (lipoate-binding) (GcvH) (PDB:1DXM)	M00532	Pathway modules; Carbohydrate metabolism; Other carbohydrate metabolism	COG0509	Glycine cleavage	E	Amino acid transport and metabolism	K02437	glycine cleavage system H protein	M00532	Photorespiration	MKKIANYLWVEKEDAMYTIRMTAELQDDVGTLGFVIFSDKEVLEVNDEILNLEASKTVMAILTPIAGRVVERNTAALEQPTLLNSEKREENWLIRLTDVSEEAFLALEDA	110
35043	GC_00001896	SS_21928	691	14	14	1	1	1	1	COG1961	Site-specific DNA recombinase SpoIVCA/DNA invertase PinE (SpoIVCA) (PDB:1GDT)					L	Replication, recombination and repair	K06400	site-specific DNA recombinase			MTQACIYLRLSRDDGDNVESNSIINQRSLLRDYARNHDFTILEEFMDDGISGLTFNRPDFNRMMAMVNDKTIDTIIVKDLSRFGRDYIETGKYLQRIFPAMGVRFISVNDHYDSMTADTNETHLVMPIKSLINDSYCRDISTKVRSTQKAKRQKGEFIGAFAPYGYRKDEKQRNHLVVDENVRPTIEKIFALKLEGYSSNAIAGFLNQAGIETPLQSKKACQEKIKGFYGHSYKWDTKMVNRILTNRVYTGSLEQGKQTKLNYKSQKSVAVNPADWVRVDDTHEAIISKSTFELANNLLLRDVKHGKKLPDLFAGLLFCSDCQAQLVQRKLRYKGKETIQYICSTYNNGRGCSRHAIKQVILLDLVSTFIHQHLDWKSYLIKAVSDYLNQEQFLEVDFT…	524
35057	GC_00001897	SS_21928	666	14	14	1	1	1	1													MNLISIKEFVDLTINNNPDINPKELEETLRAVLEEKEGGARCMNCGSPIWVAGSALVGSYMCFTCLTGEADGSDDFEVLG	80
35071	GC_00001898	SS_21928	1643	14	14	1	1	1	1	COG2110	O-acetyl-ADP-ribose deacetylase (regulator of RNase III), contains Macro domain (YmdB) (PDB:1HJZ)					J	Translation, ribosomal structure and biogenesis	K23518	O-acetyl-ADP-ribose deacetylase [EC:3.1.1.106]			MQALLTAMIAILQAEKGEPQSVELELASLEEAFPIWRGLVNQRPAGPIGADYLAAEEAFLAAYHEENMQDVSVCQPTSDPQIFLYPGDLCHLQVDAVVNAANSQMLGCFIPNHACLDNALHTFAGLELRQFCAKKMEEQGLPAAVGKVMVTPGFHLPAGLVFHTVGPFISEGKPVSAIRRGLLEQCYLSCLEEAKARGLKAIAFPALSTGEFGYPKDQAAEVAVRTVRKWLAETAYPLKVIFSTYTVEDQSYYIALLGEKENVHVADA	268
35085	GC_00001899	SS_21928	648	14	14	1	1	1	1													MRQSSSFFIFKYSSEVIGCASDSFFLFPELIVITKSSLLFYDGIELGLRAVQKREFLLERKVLRQNSYFCRARLTPSYLIKSDSLLLHKKEKKDTL	96
35099	GC_00001900	SS_21928	692	14	14	1	1	1	1	COG1961	Site-specific DNA recombinase SpoIVCA/DNA invertase PinE (SpoIVCA) (PDB:1GDT)					L	Replication, recombination and repair	K06400	site-specific DNA recombinase			MARTKNRYRKETIDEVPLQTYRTGIYIRLSKERTETWRNKSQSLETQESLARAFAKEKGLTVTKCYIDYEYSGTNFNRPAYQDMMEDLKKGIINCILIRDLSRLGRNYIEMGRLIDKVFPFLGVRFISINDNLDTLNGLEDKKSFEVEIKNLVNDLYSKDISKKVMAYHIQQASQGYYIGTSAPYGYRIDRNEAGARLVIDNQVRPILEFVFQEAIEGKSMRQITAELNRREIAVPHSYRKTGQLYRSEQDTKRWQAGNLLRMIKMPVYRGDLVQRTRNKSLSEDDYIYFENSQEAYISKDDYEKILQYSASRKSVKKTDRVKTPNRYKGLIYGKTKSTQMVRKRRHFSNNKSDYDYYYFMDYHYDSETAERKNVYISENALDKIVVELIQSEMKRLGT…	538
35113	GC_00001901	SS_21928	688	14	14	1	1	1	1													MLKELDLSQLSHISGGSLRPPLYGIGTIKPIKYPKPIPIPKPILPPAEIM	50
35127	GC_00001902	SS_21928	677	14	14	1	1	1	1													MNTKIMEEFKTLDLEMLSQVTGSGIPNGWHAPFGYMSNNIICKNGYRYNSENMKNGNCAINWESVVNDIVSNAVIAFVGGVARIP	85
35141	GC_00001903	SS_21928	647	14	14	1	1	1	1													MLTGTLQMMGYEFFFTFNEERLSLIPKEEEKDEIRHSWFYTKLGTGIFAWPGNPKFVEEDFLYGRANETNRVISS	75
35169	GC_00001905	SS_21928	1657	14	14	1	1	1	1	COG2207	AraC-type DNA-binding domain and AraC-containing proteins (AraC) (PDB:1BL0)					K	Transcription					MAKLLFLSDFDFFLVEDIAHRLGVSIRLLQRNLSAENTNFKQELQAVQKAMTFSYLKMKLPAEMISSLIGYSEVNAFSRAFKKWIGMTMTDYKKCNRKQSAINKDSENYKHEKRGWDKSPGLLSFFNS	128
35183	GC_00001906	SS_21928	665	14	14	1	1	1	1	COG4823	Abortive infection bacteriophage resistance protein (AbiF)					V	Defense mechanisms					MPNNVFELINFKDYLPLDLDITDKTRLVYRPVLAPTQLKCSLEPALTEEELYVHMKENSNWSFKYNGNDDFYKQDCIDFLRDTDFQSFSQYGKLVDRKYIEAKRVYLFDSYFRNFLQEILERIEVFLKKSTADALTIGYNKTSYIFEDDTLYYSEQSKYRKENPKRLDIVLKTKYHLSRLILEKQDDATIKNQINQYGVVLPWTVFRLMTFGNIASFLVALQPEYRNKVAAYISLPLDKDDNIPAKILLSWCNALRYLRNICSHNGRLYGRLHHTLPAFHHSDRELLVTDSENDSKTLFIYFIAMRHLILSMSIETKNFWNKKLQKLLEESNQEQVDLRHYGFPKNWMDLLAIKI	355
35197	GC_00001907	SS_21928	1658	14	14	1	1	1	1	COG0598	Mg2+ and Co2+ transporter CorA (CorA) (PDB:2BBH)					P	Inorganic ion transport and metabolism					MIEKHFGSNNEFQWIVIDASKEQANPNIMEKYNLDNELMSYALDKNERAHLEYDSVHNRLLLVFGVLDSVKEENHYKTVPMTFIIQENQLITIINERNAYLVKKLENVLTTHSLASSYQFLFTALTLALKEYFPILDQLDREKDTLNTKLRKRTTKSLLFELSDLETGLVYLLTTANQNVLLLEQLRAHPRIQKLDTIELEELDDALVEARQLSAMTQLDSQILQQLSGTYNNILNNNLNDNLTILTIISILLAVVSVITGFFGMNVPLPWAD	273
35211	GC_00001908	SS_21928	676	14	14	1	1	1	1	COG2274	ABC-type bacteriocin/lantibiotic exporters, contain an N-terminal double-glycine peptidase domain (SunT) (PDB:3K8U)					V	Defense mechanisms	K20344	ATP-binding cassette, subfamily C, bacteriocin exporter			MTAYKRTFVPQIDARDCGVAALASIAKFYGSDYSLAHLRELAKTNKEGTTALGIVKAAKEMGFETRAIQADMSLFDMDDVPYPFIVHVNKEGKLQHYYVVYHNKKDHLIIGDPDPTVKVTKMTKERFASEWTGVAIFLAPEPSYKPHKDKKNGLMSFLPLIFRQRSLIFYIVLASLLVTLINISGSYYLQGMLDEYIPNQMRSTLGILSVGLIITYILQQMMTFSRDYLLIVLSQRLSIDVILSYIRHIFELPMSFFATRRTGEVISRFTDANSIIDALASTILSLFLDVSILTIVGSVLLVQNTNLFLLSLISVPIYIIIIFAFMKPFEKMNNDVMQSNSMVSSAIIEDINGIETIKSLTSEESRYQKIDSEFVDYLDKSFNLSKYSILQGTLKQGAQ…	717
35225	GC_00001909	SS_21928	673	14	14	1	1	1	1	COG2972	Sensor histidine kinase YesM (YesM)					T	Signal transduction mechanisms	K07706	two-component system, LytTR family, sensor histidine kinase AgrC [EC:2.7.13.3]			MSVLNYIIEAIVSLGSLIVLFFSVNCLKYSIRSILLVILIRLPVAALFATLNQLFSNTFFAYFDTPLYGLLLAIVFLRPLPKTLLIFYALLPFTLNNLFYRMVNYFVLPLFGQSSGIIEGTPTFVFVNLLSTLSVLFFLGWLRYDFVKLRTDNLAVEDKRILYLTNWVMFAYYLLMQTLTYLEYDIGLPTMAYRQFILVTYLVIFMGIIKQLDFHLRQKLQDQLDFQQDLQLKSLKDYSKQVENLYREVKGFRHDYANLMTTLRLAIEDNDIEQIRDIYQTVLKDSSKEFRTSKYDIGRLVNIDNSALKSLLASKFLQANDNNVSVSLEVPEVIKPQGMELVDFITIVSILCDNAIDAAIDAATPKVTIAFLTVNDKQMFIIENNTKEERVDLSELYAF…	447
35239	GC_00001910	SS_21928	645	14	14	1	1	1	1	COG5340	Abortive phage infection protein AbiEi, antitoxin conponent of an AbiEi-AbiEii TA system (AbiEi) (PUBMED:24465005;29518409)					V	Defense mechanisms					MDLLEKPVYNYIKNNHGVITFRDMEELNFSYQQLNQLVSKGKVESIERGIYHLPDTYIDDYFSLQYRFPKGIYSLETALWLHGLSLTIPFEPVMTFPFGTNTRPMKEAGVKPIVARKYHEIGIIRLERQAGQFISVYDMERTLVECLRTAYHIDIQVIAPAFQAYFKKGVVDYTKLYHYAHLFKVTEKLQSYVEVLS	197
35253	GC_00001911	SS_21928	680	14	14	1	1	1	1													MLELNVEKLETISGGGNVNDCVGGIIASAGVLAIAATGPTGWLALAALGGAAGTAGFATGWSCTALYYNGD	71
35295	GC_00001914	SS_21928	679	14	14	1	1	1	1													MVKSKIYFIANTLYGVLIFFIGLESELIIFTSLISIVIVVFSIIGFIKSKQEE	53
35309	GC_00001915	SS_21928	687	14	14	1	1	1	1	COG1266	Membrane protease YdiL, CAAX protease family (YdiL)					O	Posttranslational modification, protein turnover, chaperones	K07052	uncharacterized protein			MQRFKNILKFIGLIFLTLSVNIFPMRLIATQETTPTYMQWLASLGYLLVTGIVLVLVWKKYKNKDEKEKLPFTWKDFGIALLFYLATRLVAIGGTFLIQMVTGNATSANDAALMATNEQLSHMFPLYFVAFHLAIGIFAPFLEELVFRGFFGRYFFKNNRKWLKLTVSSSIFALLHIFYPIEFIVYFLLGAIFYLAYVRRENIVDSIVVHLLNNGLLVIVSVVNYLILMLG	231
35323	GC_00001916	SS_21928	646	14	14	1	1	1	1	COG2253	Predicted nucleotidyltransferase component of viral defense system (PDB:4O8S)					V	Defense mechanisms	K09144	uncharacterized protein			MKFSNANSFKAKVKNIAREKGIPAQQVQQNFLIEQVIKLISESRYKDSFIVKGGFLIGQMIGLDKRTTMDLDVTLKDKPLNEESIQSIFKEIINRPSEGFQFEIDKLEPIRQDDEYGGFSLKLNATFDTLREVVFIDITTGDHITPREITYQLQSIFSEDKLEVWTYNLETVLAEKLETIISRGAASTRPRDRYDLYTLYHLRKDEIDVHILNTALHNTAKKRESLDILINWEEQLETLRRSDYQKQLWSRYQKSFRYASETSFEESVDIVAIILNHLEV	280
35337	GC_00001917	SS_21928	683	14	14	1	1	1	1	COG0550	DNA topoisomerase IA (TopA) (PDB:1CY0)					L	Replication, recombination and repair					MSTVILAEKPSQALAYASALKQSTKKDGYFEIKDPIFADETFTPISAKKDIMGDKTVRVRADLHHIIKFCIIGIEVKLDAKNL	83
35351	GC_00001918	SS_21928	689	14	14	1	1	1	1	COG1191	DNA-directed RNA polymerase specialized sigma subunit (FliA) (PDB:1RP3)			COG1191	RNA polymerase	K	Transcription					MSYFIYVNGIRVPVSKEVYSEYWRLTNRENYLQRLDIQYHVRPFSDYTDALLTNVMVDDKMDLEKIIETREILQLLYEALLTLNDEEFTLVKNLFFEEKTLNEISLSNQISISTVARRRDKILNYLKKLLQ	131
35365	GC_00001919	SS_21928	675	14	14	1	1	1	1	COG1566	Multidrug resistance efflux pump EmrA (EmrA) (PDB:4TKO)					V	Defense mechanisms	K20345	membrane fusion protein, peptide pheromone/bacteriocin exporter			MNPNLFKSAEFYQRRYHNFATLLIVPLILLVGFLLTFSLFAQKEVTVTSRGEITPTTIIASIQSTSNNPITTNNLANNKLVKKNELIIQYAETIESSQKQALETQLATLNRQKTGLETLKESLSQGTNLFTGEDEFGYINTFNNFITQSEDIELGISKINAEVSNQAALAGNTIAAIDTQINQIYHQIAEYEELRQAITNRQTDLSAGNPHQATLNNFLAQSQQDSLTGLTDQYLSQINQSISGLESSIASLNIQRAGTGSVATYDNSFGTKVEMLRTQFLQTTSQQLTTLETQITELTAQLEQASVRLENNIITAPETGVIHLNSEFEGKSLIPSGSEIAQIYPNINQTKEFLITYYVTSEHVALLKEEQDVRLNLEKVGNQSITVIGKIKSIDKTAT…	453
35379	GC_00001920	SS_21928	693	14	14	1	1	1	1	COG1961	Site-specific DNA recombinase SpoIVCA/DNA invertase PinE (SpoIVCA) (PDB:1GDT)					L	Replication, recombination and repair	K06400	site-specific DNA recombinase			MTKIALYLRLSVDEANTDESNSITHQRYLLNHFLDQEPKFKNWERLEFVDDGFSGTSLNRPAFKRMMADVKAGTIRNIIVKDLSRFMRDYLELGNYLENIFPFLGVRFIALNDHYDSLVSEHNGLDIDVPFRNLLNDFYAKDVSEKVKSAMNSMKRSGKNMSWLPPFGYIKDPNDRFKIIIDEEVAPIVRRIFRLCIEGMGTQKIAMLLNSEQTITPAERKMQVSQARYTKSIIITAEQKRNVWTRSSVLQILKNEAYKGTYLFNTRTTVNGKQIKRPESEWERLEKNHEAIVPSMDFDKAQQSLASRISGSKSQTFNQPEEVLLRGLVICEHCGHRLLRYSHYNNYDYFYCRYCRSQGQTMKSCRIDRIEEAIEKELKSRLPKNSPKLSKTNLIREAE…	479
35393	GC_00001921	SS_21928	1646	14	14	1	0.999642	1	0.999821	COG1902	2,4-dienoyl-CoA reductase or related NADH-dependent reductase, Old Yellow Enzyme (OYE) family (FadH) (PDB:1BWK)					C	Energy production and conversion					METYQALFEALPLHQTVLANRFVLSSMVTNSSTADGLVTQEDLSYAERRADAAPLQITGAAYVDPKGQLFEFGFSVAKDEDVDGLRKLAQVMQSKGAKAILQLTHAGRFSSHTLQRDKLVYGPSPMKLHAPFPHEVKELTIAELEELVEAYGQATRRAIEAGFAGVEISSAQRLLIQTFFSSFSNQRQDRYGCQNLENRSRFGLEVLRKVQGVIDQLAPADFILGFRATPEETRGASIGYSIEEFLQFMDMALEVAGIDYLAIASWGHDVFRNQVRGAGHHQGRLVNQVVHDALKDRLVVMATGGINSAEKALEALEHADMVGLSTPFITDPEFVHKIAAGKPEDIQLRIKPEDLSKLAIPQASFKDIVPLMDYGESLPRESREVFRSLYSSKIKPRRC	399
35407	GC_00001922	SS_21928	659	14	14	1	0.999839	1	0.999919													MFEKLILYSPITILVLSYILKFFWLRFSIFVDELISGDKIKYFSHILFWSIISYIYWVCHQYEILIFQTSDNNLDLASLVSLVLTIWASYGVYIGFLQFMAGYDNKENGTYLGYHKMDFLTKSNIWYHLTNCWEFFGSLLLSIVIPIIVKFNTSVDIRYQYIWQAIVGFLLILFIFLLKFSLKVVKITIFINKNTDGGLKEVIKSDIENRYNKYFNKLIKQKFSYGARESYFRQVKMDLSNIDNNTDKIIFLNVVYFAASSSTIIENIKGYKEWDIVNYKSFIKDKYDLISHINCEDDTLNSFVISLFKLDVQIFDKLNTKNISWIESDYNFESIGIYNKKSILGVELNKKIKRPSINSFEYSDINNIHIYMFKKIAERAKNKQAISQLVNLIQERFSQ…	885
34874	GC_00001884	SS_21928	667	15	15	1	0.952487	0.997787	0.974611		SAG1252 family conjugative relaxosome accessory protein											MTDHYRIIRKEINLTPEELELIQGLMKQEHADQFSPFVRQKLMDLVERKQAVKDWFALWQSQKIEQISRDILQVTIMAEQTHQVTAEHLRIILTCVQELMAEVEKAIPFSPDFRDKYMGG	120
35001	GC_00001893	SS_21928	670	14	14	1	1	1	1		Hypothetical protein											MIEIFPYSPLSIFITIIIKGYLISHQIYSKIKLSFSYYPYKYDSPTTYFIIKSKFLTSEKMNNYLKNVRDYSELATIIIIGKNIDYEELFKNHYRVFGVIDTTNNKSLTFIRDQVHFYLDGLYGLKKNESD	131
35267	GC_00001912	SS_21928	678	14	14	1	1	1	1		Hypothetical protein											MKRETREELREHYSEAILAFETSFLQMRLSKTKYPDAYELLNRIKESVSNPKLDKEGLGIKLRYFYESFSRELLPGGIVLSESAKEDFSRIANLANSIEILKSMNKPKMIYFP	113
