# Supplementary material for: Comparative genomic analysis of Streptococcus suis sequence type 105 and development of a PCR diagnostic tool
Source: PLoS One. 2025 May 20;20(5):e0324636. doi: 10.1371/journal.pone.0324636 (PMC12091807; doi:10.1371/journal.pone.0324636)
Supplement: S2 Table — (XLSX) [file pone.0324636.s002.xlsx]

## Sheet: Sheet1
Accession number	ST	CC1	Unique sequence no. 32567-hypothetical protein	Identity	Length	e-value	bitscore	Unique sequence no. 35001-hypothetical protein	Identity	Length	e-value	bitscore
pubMLST.id3262	105	Yes	Positive	100	100	0	776	Positive	100	100	0	732
DASEVL010000034.1	105	Yes	Positive	100	620	0	1146	Positive	100	396	0	732
GCA_900050875.1_8337_6_69	105	Yes	Positive	100	620	0	1146	Positive	100	100	0	732
GCA_900064035.1_8337_6_63	105	Yes	Positive	100	620	0	1146	Positive	100	100	0	732
GCA_034256055.1_PDT001848394.1	105	Yes	Positive	100	620	0	1146	Positive	100	100	0	732
GCA_025946905.1_ASM2594690v1	105	Yes	Positive	100	620	0	1146	Positive	100	100	0	732
GCA_016887725.1_ASM1688772v1	105	Yes	Positive	100	620	0	1146	Positive	100	100	0	732
GCA_019265185.1_ASM1926518v1	105	Yes	Positive	100	620	0	1146	Positive	100	100	0	732
GCA_000942235.1_Velvet_assembly	105	Yes	Positive	100	620	0	1146	Positive	100	100	0	732
GCA_000946395.1_Velvet_assembly	105	Yes	Positive	100	620	0	1146	Positive	100	100	0	732
DARYZO010000049.1		None	Positive	99.516	620	0	1129	Negative					DARYZO010000049.1 TPA_asm: Streptococcus suis isolate 21399_NLC15 SAMN37151178-rid19275013.denovo.049, whole genome shotgun sequence
DARZIR010000030.1		None	Positive	100	620	0	1146	Negative					DARZIR010000030.1 TPA_asm: Streptococcus suis isolate 19617_PH2016-031 SAMN37150705-rid19277213.denovo.030, whole genome shotgun sequence
ALLQ01000056.1		None	Neative					Positive	98.485	396	0	699	ALLQ01000056.1 Streptococcus suis 93A Contig00056, whole genome shotgun sequence
ALLR01000101.1		None	Neative					Positive	98.485	396	0	699	ALLR01000101.1 Streptococcus suis NT77 Contig00101, whole genome shotgun sequence
ALLV01000058.1		None	Neative					Positive	98.485	396	0	699	ALLV01000058.1 Streptococcus suis 42A Contig00061, whole genome shotgun sequence
CP017092.1		None	Neative					Positive	98.485	396	0	699	CP017092.1 Streptococcus suis strain ISU2812 chromosome, complete genome
CP109941.1		None	Neative					Positive	100	396	0	732	CP109941.1 Streptococcus suis strain ID38828 chromosome, complete genome
CZGT01000032.1		None	Neative					Positive	98.485	396	0	699	CZGT01000032.1 Streptococcus suis isolate GD-0105 genome assembly, contig: NODE_34_length_19274_cov_68.5656_ID_61, whole genome shotgun sequence
DARYYY010000019.1		None	Neative					Positive	97.98	396	0	688	DARYYY010000019.1 TPA_asm: Streptococcus suis isolate 21385_NLC1 SAMN37151164-rid19278943.denovo.019, whole genome shotgun sequence
DARYZO010000062.1		None	Neative					Positive	100	396	0	732	DARYZO010000062.1 TPA_asm: Streptococcus suis isolate 21399_NLC15 SAMN37151178-rid19275013.denovo.065, whole genome shotgun sequence
DARZIR010000030.1		None	Neative					Positive	100	396	0	732	DARZIR010000030.1 TPA_asm: Streptococcus suis isolate 19617_PH2016-031 SAMN37150705-rid19277213.denovo.030, whole genome shotgun sequence
DARZKK010000005.1		None	Neative					Positive	99.747	396	0	726	DARZKK010000005.1 TPA_asm: Streptococcus suis isolate 19724_PH2016-145 SAMN37150806-rid19274693.denovo.05, whole genome shotgun sequence
DARZKR010000073.1		None	Neative					Positive	98.737	396	0	704	DARZKR010000073.1 TPA_asm: Streptococcus suis isolate 21493_PH122 SAMN37151219-rid19279883.denovo.074, whole genome shotgun sequence
DARZNX010000021.1		None	Neative					Positive	95.202	396	9.51e-177	627	DARZNX010000021.1 TPA_asm: Streptococcus suis isolate 21369_NLS35 SAMN37151151-rid19281843.denovo.23, whole genome shotgun sequence
DARZOB010000012.1		None	Neative					Positive	98.737	396	0	704	DARZOB010000012.1 TPA_asm: Streptococcus suis isolate 28381_SS15057T4 SAMN37150652-rid19278313.denovo.12, whole genome shotgun sequence
DARZPH010000025.1		None	Neative					Positive	95.455	396	2.04e-178	632	DARZPH010000025.1 TPA_asm: Streptococcus suis isolate 19602_PH2016-014 SAMN37150690-rid19275603.denovo.25, whole genome shotgun sequence
DARZRQ010000023.1		None	Neative					Positive	96.97	396	0	665	DARZRQ010000023.1 TPA_asm: Streptococcus suis isolate 19831_M102259_R3 SAMN37150864-rid19275503.denovo.023, whole genome shotgun sequence
DASECE010000017.1		None	Neative					Positive	100	396	0	732	DASECE010000017.1 TPA_asm: Streptococcus suis isolate 28399_SS15146N4 SAMN37150668-rid19276643.denovo.17, whole genome shotgun sequence
DASEIK010000131.1		None	Neative					Positive	98.485	396	0	699	DASEIK010000131.1 TPA_asm: Streptococcus suis isolate 2019UMN1945.42 SAMN16623176-rid19132293.denovo.132, whole genome shotgun sequence
DASEIO010000206.1		None	Neative					Positive	99.184	245	3.7e-121	442	DASEIO010000206.1 TPA_asm: Streptococcus suis isolate 2017UMN2073.06 SAMN16623152-rid19130713.denovo.210, whole genome shotgun sequence
DASEIO010000222.1		None	Neative					Positive	97.222	108	2.47e-43	183	DASEIO010000222.1 TPA_asm: Streptococcus suis isolate 2017UMN2073.06 SAMN16623152-rid19130713.denovo.226, whole genome shotgun sequence
DASEOH010000080.1		None	Neative					Positive	97.98	396	0	688	DASEOH010000080.1 TPA_asm: Streptococcus suis strain 88-1861 SAMD00009274-rid19127913.denovo.080, whole genome shotgun sequence
DASEOJ010000043.1		None	Neative					Positive	98.485	396	0	699	DASEOJ010000043.1 TPA_asm: Streptococcus suis strain 42A SAMD00009260-rid19127903.denovo.045, whole genome shotgun sequence
DASEOK010000139.1		None	Neative					Positive	98.485	396	0	699	DASEOK010000139.1 TPA_asm: Streptococcus suis NT77 SAMD00009281-rid19126433.denovo.139, whole genome shotgun sequence
DASEOL010000042.1		None	Neative					Positive	98.485	396	0	699	DASEOL010000042.1 TPA_asm: Streptococcus suis 93A SAMD00009273-rid19127893.denovo.043, whole genome shotgun sequence
DASEXM010000005.1		None	Neative					Positive	98.232	396	0	693	DASEXM010000005.1 TPA_asm: Streptococcus suis isolate 15384-10311 SAMN14643641-rid19106543.denovo.005, whole genome shotgun sequence
DASEXN010000031.1		None	Neative					Positive	98.232	396	0	693	DASEXN010000031.1 TPA_asm: Streptococcus suis isolate 15340-02831 SAMN14643597-rid19105803.denovo.032, whole genome shotgun sequence
DASEXO010000052.1		None	Neative					Positive	98.232	396	0	693	DASEXO010000052.1 TPA_asm: Streptococcus suis isolate 15385-10313 SAMN14643642-rid19106533.denovo.054, whole genome shotgun sequence
DASEXU010000008.1		None	Neative					Positive	98.232	396	0	693	DASEXU010000008.1 TPA_asm: Streptococcus suis isolate 15391-10342 SAMN14643648-rid19106493.denovo.008, whole genome shotgun sequence
DASEXV010000029.1		None	Neative					Positive	98.232	396	0	693	DASEXV010000029.1 TPA_asm: Streptococcus suis isolate 15392-10352 SAMN14643649-rid19105773.denovo.29, whole genome shotgun sequence
DASFEK010000111.1		None	Neative					Positive	98.485	396	0	699	DASFEK010000111.1 TPA_asm: Streptococcus suis strain Nsui204 SAMN04376598-rid19051523.denovo.112, whole genome shotgun sequence
DASFEL010000035.1		None	Neative					Positive	98.485	396	0	699	DASFEL010000035.1 TPA_asm: Streptococcus suis strain Nsui203 SAMN04376597-rid19052423.denovo.036, whole genome shotgun sequence
DASFEM010000043.1		None	Neative					Positive	98.485	396	0	699	DASFEM010000043.1 TPA_asm: Streptococcus suis strain Nsui202 SAMN04376596-rid19052413.denovo.044, whole genome shotgun sequence
DASFEN010000035.1		None	Neative					Positive	98.485	396	0	699	DASFEN010000035.1 TPA_asm: Streptococcus suis strain Nsui201 SAMN04376595-rid19052403.denovo.036, whole genome shotgun sequence
DASFEP010000037.1		None	Neative					Positive	98.485	396	0	699	DASFEP010000037.1 TPA_asm: Streptococcus suis strain Nsui200 SAMN04376594-rid19052393.denovo.037, whole genome shotgun sequence
DASFEQ010000035.1		None	Neative					Positive	98.485	396	0	699	DASFEQ010000035.1 TPA_asm: Streptococcus suis strain Nsui199 SAMN04376593-rid19051513.denovo.036, whole genome shotgun sequence
DASFER010000044.1		None	Neative					Positive	98.485	396	0	699	DASFER010000044.1 TPA_asm: Streptococcus suis strain Nsui198 SAMN04376592-rid19051503.denovo.046, whole genome shotgun sequence
DASFHZ010000007.1		None	Neative					Positive	98.485	396	0	699	DASFHZ010000007.1 TPA_asm: Streptococcus suis strain Nsui242 SAMN04376619-rid19051703.denovo.007, whole genome shotgun sequence
DASFQC010000028.1		None	Neative					Positive	98.485	396	0	699	DASFQC010000028.1 TPA_asm: Streptococcus suis isolate 134-2833 SAMN09459628-rid19048753.denovo.028, whole genome shotgun sequence
DASFQD010000038.1		None	Neative					Positive	98.485	396	0	699	DASFQD010000038.1 TPA_asm: Streptococcus suis isolate 133-2831 SAMN09459627-rid19047543.denovo.038, whole genome shotgun sequence
DASFQQ010000135.1		None	Neative					Positive	98.485	396	0	699	DASFQQ010000135.1 TPA_asm: Streptococcus suis isolate 167-3476 SAMN09459654-rid19047483.denovo.135, whole genome shotgun sequence
DASFQX010000039.1		None	Neative					Positive	98.485	396	0	699	DASFQX010000039.1 TPA_asm: Streptococcus suis isolate 164-3443 SAMN09459652-rid19048603.denovo.039, whole genome shotgun sequence
DASFRC010000029.1		None	Neative					Positive	98.485	396	0	699	DASFRC010000029.1 TPA_asm: Streptococcus suis isolate 79-1672 SAMN09459731-rid19048563.denovo.029, whole genome shotgun sequence
DASFSB010000020.1		None	Neative					Positive	98.485	396	0	699	DASFSB010000020.1 TPA_asm: Streptococcus suis isolate 184-3687 SAMN09459669-rid19048393.denovo.020, whole genome shotgun sequence
DASFUG010000039.1		None	Neative					Positive	98.485	396	0	699	DASFUG010000039.1 TPA_asm: Streptococcus suis isolate 202-4045 SAMN09459685-rid19048013.denovo.040, whole genome shotgun sequence
DASFUK010000035.1		None	Neative					Positive	98.485	396	0	699	DASFUK010000035.1 TPA_asm: Streptococcus suis isolate 204-4046 SAMN09459687-rid19047983.denovo.035, whole genome shotgun sequence
DASFYU010000044.1		None	Neative					Positive	98.485	396	0	699	DASFYU010000044.1 TPA_asm: Streptococcus suis isolate SS18M0904 SAMEA8942417-rid19044693.denovo.044, whole genome shotgun sequence
DASFZH010000035.1		None	Neative					Positive	98.485	396	0	699	DASFZH010000035.1 TPA_asm: Streptococcus suis isolate SS18K0701 SAMEA8942395-rid19044613.denovo.035, whole genome shotgun sequence
DASFZI010000040.1		None	Neative					Positive	98.485	396	0	699	DASFZI010000040.1 TPA_asm: Streptococcus suis isolate SS18K0401 SAMEA8942392-rid19044603.denovo.040, whole genome shotgun sequence
DASFZJ010000090.1		None	Neative					Positive	98.391	373	0	656	DASFZJ010000090.1 TPA_asm: Streptococcus suis isolate SS18K0202 SAMEA8942390-rid19044593.denovo.095, whole genome shotgun sequence
DASFZZ010000049.1		None	Neative					Positive	98.485	396	0	699	DASFZZ010000049.1 TPA_asm: Streptococcus suis isolate SS18D0806 SAMEA8942331-rid19043203.denovo.049, whole genome shotgun sequence
DASGGR010000008.1		None	Neative					Positive	98.485	396	0	699	DASGGR010000008.1 TPA_asm: Streptococcus suis strain TMW_SS066 SAMEA3602899-rid19124243.denovo.009, whole genome shotgun sequence
DASGNW010000042.1		None	Neative					Positive	98.485	396	0	699	DASGNW010000042.1 TPA_asm: Streptococcus suis isolate SS069 SAMN20751082-rid19026883.denovo.043, whole genome shotgun sequence
DASGPK010000042.1		None	Neative					Positive	98.485	396	0	699	DASGPK010000042.1 TPA_asm: Streptococcus suis isolate SS108 SAMN20751118-rid19026783.denovo.043, whole genome shotgun sequence
DASGSA010000017.1		None	Neative					Positive	98.232	396	0	693	DASGSA010000017.1 TPA_asm: Streptococcus suis isolate SS188 SAMN20751186-rid19026523.denovo.017, whole genome shotgun sequence
DASGSG010000033.1		None	Neative					Positive	98.485	396	0	699	DASGSG010000033.1 TPA_asm: Streptococcus suis isolate SS194 SAMN20751191-rid19026503.denovo.033, whole genome shotgun sequence
DASGTF010000019.1		None	Neative					Positive	98.232	396	0	693	DASGTF010000019.1 TPA_asm: Streptococcus suis isolate SS227 SAMN20751219-rid19027573.denovo.19, whole genome shotgun sequence
DASGTG010000020.1		None	Neative					Positive	98.232	396	0	693	DASGTG010000020.1 TPA_asm: Streptococcus suis isolate SS228 SAMN20751220-rid19027563.denovo.20, whole genome shotgun sequence
DASGTM010000044.1		None	Neative					Positive	98.232	396	0	693	DASGTM010000044.1 TPA_asm: Streptococcus suis isolate SS235 SAMN20751227-rid19026413.denovo.045, whole genome shotgun sequence
DASGUI010000018.1		None	Neative					Positive	98.232	396	0	693	DASGUI010000018.1 TPA_asm: Streptococcus suis isolate SS259 SAMN20751248-rid19026333.denovo.018, whole genome shotgun sequence
DASGVL010000017.1		None	Neative					Positive	98.232	396	0	693	DASGVL010000017.1 TPA_asm: Streptococcus suis isolate SS291 SAMN20751279-rid19027183.denovo.017, whole genome shotgun sequence
DATUBW010000046.1		None	Neative					Positive	95.455	396	2.04e-178	632	DATUBW010000046.1 TPA_asm: Streptococcus suis isolate NK018 SAMN38798993-rid20660183.denovo.049, whole genome shotgun sequence
DATUBX010000015.1		None	Neative					Positive	98.737	396	0	704	DATUBX010000015.1 TPA_asm: Streptococcus suis isolate NK247 SAMN38799020-rid20660773.denovo.15, whole genome shotgun sequence
DATUCG010000065.1		None	Neative					Positive	97.98	396	0	688	DATUCG010000065.1 TPA_asm: Streptococcus suis isolate NK028 SAMN38798994-rid20660163.denovo.066, whole genome shotgun sequence
DAYFPQ010000040.1		None	Neative					Positive	97.98	396	0	688	DAYFPQ010000040.1 TPA_asm: Streptococcus suis isolate SS166 SAMN37265703-rid22176623.denovo.040, whole genome shotgun sequence
DAYFPT010000002.1		None	Neative					Positive	100	396	0	732	DAYFPT010000002.1 TPA_asm: Streptococcus suis isolate SS171 SAMN37265708-rid22176583.denovo.002, whole genome shotgun sequence
DAYFRV010000006.1		None	Neative					Positive	100	396	0	732	DAYFRV010000006.1 TPA_asm: Streptococcus suis isolate SS235 SAMN37265770-rid22175233.denovo.006, whole genome shotgun sequence
DAYFTS010000025.1		None	Neative					Positive	76.75	400	2.44e-53	217	DAYFTS010000025.1 TPA_asm: Streptococcus suis isolate SS090 SAMN37265634-rid22178183.denovo.025, whole genome shotgun sequence
DAYFTV010000005.1		None	Neative					Positive	76.942	399	5.24e-55	222	DAYFTV010000005.1 TPA_asm: Streptococcus suis isolate SS094 SAMN37265638-rid22178153.denovo.005, whole genome shotgun sequence
DAYFUC010000035.1		None	Neative					Positive	97.98	396	0	688	DAYFUC010000035.1 TPA_asm: Streptococcus suis isolate F-04-2-TS-08-SS-C4 SAMN37265249-rid22178083.denovo.035, whole genome shotgun sequence
DAYFUU010000002.1		None	Neative					Positive	100	396	0	732	DAYFUU010000002.1 TPA_asm: Streptococcus suis isolate F-09-3-TS-09-SS-C5 SAMN37265395-rid22177883.denovo.02, whole genome shotgun sequence
DAYFVB010000030.1		None	Neative					Positive	97.98	396	0	688	DAYFVB010000030.1 TPA_asm: Streptococcus suis isolate SS118 SAMN37265660-rid22177453.denovo.030, whole genome shotgun sequence
DAYFVQ010000001.1		None	Neative					Positive	100	396	0	732	DAYFVQ010000001.1 TPA_asm: Streptococcus suis isolate SS028 SAMN37265574-rid22178413.denovo.001, whole genome shotgun sequence
DAYFVV010000026.1		None	Neative					Positive	97.98	396	0	688	DAYFVV010000026.1 TPA_asm: Streptococcus suis isolate SS034 SAMN37265580-rid22178363.denovo.026, whole genome shotgun sequence
DAYFVW010000002.1		None	Neative					Positive	100	396	0	732	DAYFVW010000002.1 TPA_asm: Streptococcus suis isolate SS035 SAMN37265581-rid22178353.denovo.002, whole genome shotgun sequence
DAYFWC010000001.1		None	Neative					Positive	100	396	0	732	DAYFWC010000001.1 TPA_asm: Streptococcus suis isolate SS075 SAMN37265620-rid22178273.denovo.001, whole genome shotgun sequence
DAYFWD010000001.1		None	Neative					Positive	100	396	0	732	DAYFWD010000001.1 TPA_asm: Streptococcus suis isolate SS076 SAMN37265621-rid22178263.denovo.001, whole genome shotgun sequence
DAYFWH010000005.1		None	Neative					Positive	100	396	0	732	DAYFWH010000005.1 TPA_asm: Streptococcus suis isolate SS091 SAMN37265635-rid22178173.denovo.005, whole genome shotgun sequence
DAYFWR010000002.1		None	Neative					Positive	100	396	0	732	DAYFWR010000002.1 TPA_asm: Streptococcus suis isolate SS193 SAMN37265729-rid22177383.denovo.002, whole genome shotgun sequence
DAYFWS010000014.1		None	Neative					Positive	97.98	396	0	688	DAYFWS010000014.1 TPA_asm: Streptococcus suis isolate SS198 SAMN37265734-rid22177363.denovo.014, whole genome shotgun sequence
DAYFWT010000002.1		None	Neative					Positive	100	396	0	732	DAYFWT010000002.1 TPA_asm: Streptococcus suis isolate SS200 SAMN37265736-rid22177353.denovo.002, whole genome shotgun sequence
DAYFXS010000007.1		None	Neative					Positive	100	396	0	732	DAYFXS010000007.1 TPA_asm: Streptococcus suis isolate SS100 SAMN37265643-rid22177583.denovo.007, whole genome shotgun sequence
DAYFXU010000030.1		None	Neative					Positive	97.98	396	0	688	DAYFXU010000030.1 TPA_asm: Streptococcus suis isolate SS104 SAMN37265647-rid22177563.denovo.030, whole genome shotgun sequence
DAYFXW010000029.1		None	Neative					Positive	97.98	396	0	688	DAYFXW010000029.1 TPA_asm: Streptococcus suis isolate SS105 SAMN37265648-rid22177543.denovo.029, whole genome shotgun sequence
DAYFYC010000001.1		None	Neative					Positive	100	396	0	732	DAYFYC010000001.1 TPA_asm: Streptococcus suis isolate SS112 SAMN37265654-rid22177493.denovo.001, whole genome shotgun sequence
DAYFYM010000034.1		None	Neative					Positive	97.98	396	0	688	DAYFYM010000034.1 TPA_asm: Streptococcus suis isolate F-07-2-TS-05-SS-C2 SAMN37265314-rid22177103.denovo.035, whole genome shotgun sequence
DAYFYO010000007.1		None	Neative					Positive	76.75	400	2.44e-53	217	DAYFYO010000007.1 TPA_asm: Streptococcus suis isolate A-07-3-TT-02-SS-C1 SAMN37265102-rid22177073.denovo.07, whole genome shotgun sequence
DAYFYV010000032.1		None	Neative					Positive	97.98	396	0	688	DAYFYV010000032.1 TPA_asm: Streptococcus suis isolate F-07-3-TS-05-SS-C2 SAMN37265327-rid22176993.denovo.032, whole genome shotgun sequence
DAYFYW010000003.1		None	Neative					Positive	76.75	400	2.44e-53	217	DAYFYW010000003.1 TPA_asm: Streptococcus suis isolate A-07-3-TT-02-SS-C2 SAMN37265103-rid22176983.denovo.03, whole genome shotgun sequence
DAYFYZ010000022.1		None	Neative					Positive	97.98	396	0	688	DAYFYZ010000022.1 TPA_asm: Streptococcus suis isolate F-07-3-TS-08-SS-C1 SAMN37265333-rid22176953.denovo.022, whole genome shotgun sequence
DAYFZN010000005.1		None	Neative					Positive	76.942	399	5.24e-55	222	DAYFZN010000005.1 TPA_asm: Streptococcus suis isolate SS096 SAMN37265640-rid22181193.denovo.005, whole genome shotgun sequence
DAYFZS010000005.1		None	Neative					Positive	97.98	396	0	688	DAYFZS010000005.1 TPA_asm: Streptococcus suis isolate F-04-2-TS-07-SS-C5 SAMN37265246-rid22181143.denovo.005, whole genome shotgun sequence
DAYFZT010000162.1		None	Neative					Positive	97.826	322	1.27e-155	556	DAYFZT010000162.1 TPA_asm: Streptococcus suis isolate F-04-2-TS-08-SS-C1 SAMN37265247-rid22181133.denovo.165, whole genome shotgun sequence
DAYGAX010000002.1		None	Neative					Positive	98.485	396	0	699	DAYGAX010000002.1 TPA_asm: Streptococcus suis isolate F-17-3-TS-04-SS-C5 SAMN37265514-rid22177673.denovo.02, whole genome shotgun sequence
DAYGBB010000001.1		None	Neative					Positive	100	396	0	732	DAYGBB010000001.1 TPA_asm: Streptococcus suis isolate SS020 SAMN37265567-rid22181353.denovo.001, whole genome shotgun sequence
DAYGBH010000001.1		None	Neative					Positive	100	396	0	732	DAYGBH010000001.1 TPA_asm: Streptococcus suis isolate SS077 SAMN37265622-rid22181273.denovo.001, whole genome shotgun sequence
DAYGBK010000001.1		None	Neative					Positive	100	396	0	732	DAYGBK010000001.1 TPA_asm: Streptococcus suis isolate SS092 SAMN37265636-rid22181213.denovo.001, whole genome shotgun sequence
DAYGCD010000014.1		None	Neative					Positive	76.75	400	2.44e-53	217	DAYGCD010000014.1 TPA_asm: Streptococcus suis isolate A-07-3-TT-01-SS-C3 SAMN37265100-rid22180493.denovo.014, whole genome shotgun sequence
DAYGCH010000012.1		None	Neative					Positive	76.75	400	2.44e-53	217	DAYGCH010000012.1 TPA_asm: Streptococcus suis isolate A-07-3-TT-01-SS-C4 SAMN37265101-rid22180433.denovo.12, whole genome shotgun sequence
DAYGDI010000020.1		None	Neative					Positive	97.98	396	0	688	DAYGDI010000020.1 TPA_asm: Streptococcus suis isolate SS103 SAMN37265646-rid22180743.denovo.020, whole genome shotgun sequence
DAYGDR010000002.1		None	Neative					Positive	100	396	0	732	DAYGDR010000002.1 TPA_asm: Streptococcus suis isolate SS205 SAMN37265741-rid22180563.denovo.002, whole genome shotgun sequence
DAYGDV010000017.1		None	Neative					Positive	97.98	396	0	688	DAYGDV010000017.1 TPA_asm: Streptococcus suis isolate SS215 SAMN37265750-rid22180523.denovo.017, whole genome shotgun sequence
DAYGEA010000013.1		None	Neative					Positive	76.75	400	2.44e-53	217	DAYGEA010000013.1 TPA_asm: Streptococcus suis isolate A-07-3-TT-02-SS-C3 SAMN37265104-rid22176913.denovo.13, whole genome shotgun sequence
DAYGED010000020.1		None	Neative					Positive	97.98	396	0	688	DAYGED010000020.1 TPA_asm: Streptococcus suis isolate F-08-2-TS-02-SS-C5 SAMN37265340-rid22176903.denovo.020, whole genome shotgun sequence
DAYGEG010000009.1		None	Neative					Positive	97.98	396	0	688	DAYGEG010000009.1 TPA_asm: Streptococcus suis isolate F-08-2-TS-10-SS-C2 SAMN37265343-rid22180313.denovo.009, whole genome shotgun sequence
DAYGEH010000022.1		None	Neative					Positive	97.98	396	0	688	DAYGEH010000022.1 TPA_asm: Streptococcus suis isolate F-08-2-TS-10-SS-C3 SAMN37265344-rid22176873.denovo.023, whole genome shotgun sequence
DAYGEI010000026.1		None	Neative					Positive	97.98	396	0	688	DAYGEI010000026.1 TPA_asm: Streptococcus suis isolate F-08-2-TS-10-SS-C4 SAMN37265345-rid22176863.denovo.026, whole genome shotgun sequence
DAYGEL010000002.1		None	Neative					Positive	76.75	400	2.44e-53	217	DAYGEL010000002.1 TPA_asm: Streptococcus suis isolate A-07-3-TT-02-SS-C4 SAMN37265105-rid22180303.denovo.02, whole genome shotgun sequence
DAYGGM010000026.1		None	Neative					Positive	97.98	396	0	688	DAYGGM010000026.1 TPA_asm: Streptococcus suis isolate F-12-3-TS-06-SS-C3 SAMN37265454-rid22180203.denovo.026, whole genome shotgun sequence
DAYGGP010000016.1		None	Neative					Positive	98.485	396	0	699	DAYGGP010000016.1 TPA_asm: Streptococcus suis isolate F-13-1-TS-01-SS-C2 SAMN37265462-rid22180153.denovo.16, whole genome shotgun sequence
DAYGTU010000004.1		None	Neative					Positive	76.942	399	5.24e-55	222	DAYGTU010000004.1 TPA_asm: Streptococcus suis isolate SS162 SAMN37265700-rid22180103.denovo.004, whole genome shotgun sequence
DAYGTY010000064.1		None	Neative					Positive	100	396	0	732	DAYGTY010000064.1 TPA_asm: Streptococcus suis isolate SS169 SAMN37265706-rid22176603.denovo.065, whole genome shotgun sequence
DAYGVS010000005.1		None	Neative					Positive	76.942	399	5.24e-55	222	DAYGVS010000005.1 TPA_asm: Streptococcus suis isolate SS182 SAMN37265719-rid22176493.denovo.005, whole genome shotgun sequence
DAZPXY010000117.1		None	Neative					Positive	98.232	396	0	693	DAZPXY010000117.1 TPA_asm: Streptococcus suis strain DA_1 SAMN39611854-rid23467243.denovo.117, whole genome shotgun sequence
DAZPYS010000177.1		None	Neative					Positive	98.842	259	2.84e-127	462	DAZPYS010000177.1 TPA_asm: Streptococcus suis strain DA_64 SAMN39611917-rid23466983.denovo.178, whole genome shotgun sequence
DAZPYS010000191.1		None	Neative					Positive	96.809	94	1.5e-35	158	DAZPYS010000191.1 TPA_asm: Streptococcus suis strain DA_64 SAMN39611917-rid23466983.denovo.192, whole genome shotgun sequence
DAZPZT010000039.1		None	Neative					Positive	98.485	396	0	699	DAZPZT010000039.1 TPA_asm: Streptococcus suis strain DA_89 SAMN39611941-rid23466583.denovo.039, whole genome shotgun sequence
DAZQAW010000005.1		None	Neative					Positive	98.485	396	0	699	DAZQAW010000005.1 TPA_asm: Streptococcus suis strain DA_37 SAMN39611890-rid23466233.denovo.005, whole genome shotgun sequence
DAZQEH010000135.1		None	Neative					Positive	98.485	396	0	699	DAZQEH010000135.1 TPA_asm: Streptococcus suis isolate 0435-20_S20_L001 SAMN35334543-rid23464353.denovo.135, whole genome shotgun sequence
DAZQEI010000033.1		None	Neative					Positive	98.485	396	0	699	DAZQEI010000033.1 TPA_asm: Streptococcus suis isolate 0435-21_S21_L001 SAMN35334544-rid23464343.denovo.033, whole genome shotgun sequence
DAZQKV010000114.1		None	Neative					Positive	98.485	396	0	699	DAZQKV010000114.1 TPA_asm: Streptococcus suis strain DA_32 SAMN39611885-rid23466293.denovo.114, whole genome shotgun sequence
DBABDX010000037.1		None	Neative					Positive	76.75	400	2.44e-53	217	DBABDX010000037.1 TPA_asm: Streptococcus suis isolate F-04-3-TS-07-SS-C5 SAMN37265267-rid22179853.denovo.37, whole genome shotgun sequence
DBABER010000015.1		None	Neative					Positive	97.98	396	0	688	DBABER010000015.1 TPA_asm: Streptococcus suis isolate F-05-1-TS-04-SS-C2 SAMN37265274-rid22179813.denovo.015, whole genome shotgun sequence
DBABEW010000018.1		None	Neative					Positive	76.75	400	2.44e-53	217	DBABEW010000018.1 TPA_asm: Streptococcus suis isolate A-07-3-CS-02-SS-C1 SAMN37265098-rid22176193.denovo.18, whole genome shotgun sequence
DBABFH010000011.1		None	Neative					Positive	76.75	400	2.44e-53	217	DBABFH010000011.1 TPA_asm: Streptococcus suis isolate A-07-3-TT-01-SS-C2 SAMN37265099-rid22176113.denovo.11, whole genome shotgun sequence
DBABHA010000035.1		None	Neative					Positive	97.98	396	0	688	DBABHA010000035.1 TPA_asm: Streptococcus suis isolate F-12-1-TS-09-SS-C2 SAMN37265431-rid22179633.denovo.035, whole genome shotgun sequence
DBABHV010000051.1		None	Neative					Positive	97.98	396	0	688	DBABHV010000051.1 TPA_asm: Streptococcus suis isolate SS042 SAMN37265588-rid22179433.denovo.051, whole genome shotgun sequence
DBABIE010000042.1		None	Neative					Positive	97.98	396	0	688	DBABIE010000042.1 TPA_asm: Streptococcus suis isolate SS046 SAMN37265592-rid22175633.denovo.042, whole genome shotgun sequence
DBABIF010000027.1		None	Neative					Positive	100	396	0	732	DBABIF010000027.1 TPA_asm: Streptococcus suis isolate SS047 SAMN37265593-rid22179423.denovo.027, whole genome shotgun sequence
DBABIM010000034.1		None	Neative					Positive	97.98	396	0	688	DBABIM010000034.1 TPA_asm: Streptococcus suis isolate SS054 SAMN37265599-rid22175573.denovo.034, whole genome shotgun sequence
DBABIN010000001.1		None	Neative					Positive	100	396	0	732	DBABIN010000001.1 TPA_asm: Streptococcus suis isolate SS055 SAMN37265600-rid22175563.denovo.001, whole genome shotgun sequence
DBABIR010000006.1		None	Neative					Positive	100	396	0	732	DBABIR010000006.1 TPA_asm: Streptococcus suis isolate SS060 SAMN37265605-rid22175543.denovo.006, whole genome shotgun sequence
DBABJH010000060.1		None	Neative					Positive	97.98	396	0	688	DBABJH010000060.1 TPA_asm: Streptococcus suis isolate SS137 SAMN37265677-rid22175443.denovo.062, whole genome shotgun sequence
DBABJK010000036.1		None	Neative					Positive	97.98	396	0	688	DBABJK010000036.1 TPA_asm: Streptococcus suis isolate SS139 SAMN37265679-rid22175423.denovo.036, whole genome shotgun sequence
DBABJL010000071.1		None	Neative					Positive	97.98	396	0	688	DBABJL010000071.1 TPA_asm: Streptococcus suis isolate SS138 SAMN37265678-rid22179313.denovo.071, whole genome shotgun sequence
DBABJM010000080.1		None	Neative					Positive	97.98	396	0	688	DBABJM010000080.1 TPA_asm: Streptococcus suis isolate SS140 SAMN37265680-rid22179303.denovo.080, whole genome shotgun sequence
DBABJN010000036.1		None	Neative					Positive	97.98	396	0	688	DBABJN010000036.1 TPA_asm: Streptococcus suis isolate SS141 SAMN37265681-rid22175413.denovo.036, whole genome shotgun sequence
DBABJO010000029.1		None	Neative					Positive	76.75	400	2.44e-53	217	DBABJO010000029.1 TPA_asm: Streptococcus suis isolate SS142 SAMN37265682-rid22179293.denovo.029, whole genome shotgun sequence
DBABKX010000001.1		None	Neative					Positive	100	396	0	732	DBABKX010000001.1 TPA_asm: Streptococcus suis isolate SS226 SAMN37265761-rid22175283.denovo.001, whole genome shotgun sequence
DBABLF010000006.1		None	Neative					Positive	100	396	0	732	DBABLF010000006.1 TPA_asm: Streptococcus suis isolate SS242 SAMN37265777-rid22179123.denovo.006, whole genome shotgun sequence
DBABLO010000010.1		None	Neative					Positive	76.942	399	5.24e-55	222	DBABLO010000010.1 TPA_asm: Streptococcus suis isolate F-03-3-TS-02-SS-C5 SAMN37265222-rid22179033.denovo.010, whole genome shotgun sequence
DBAXVK010000051.1		None	Neative					Positive	97.98	396	0	688	DBAXVK010000051.1 TPA_asm: Streptococcus suis strain NSUI00477 SAMN40946593-rid23882043.denovo.051, whole genome shotgun sequence
JAASBQ010000014.1		None	Neative					Positive	100	396	0	732	JAASBQ010000014.1 Streptococcus suis strain 40422 40422_c14, whole genome shotgun sequence
JAASDD010000106.1		None	Neative					Positive	98.485	396	0	699	JAASDD010000106.1 Streptococcus suis strain 40463 40463_c106, whole genome shotgun sequence
JAASDH010000104.1		None	Neative					Positive	98.485	396	0	699	JAASDH010000104.1 Streptococcus suis strain 40467 40467_c104, whole genome shotgun sequence
JABKRS010000039.1		None	Neative					Positive	98.485	396	0	699	JABKRS010000039.1 Streptococcus suis strain 1126699 collection_Canada:strain_1126699:node_39, whole genome shotgun sequence
JABKSJ010000037.1		None	Neative					Positive	98.485	396	0	699	JABKSJ010000037.1 Streptococcus suis strain 1231255 collection_Canada:strain_1231255:node_38, whole genome shotgun sequence
JABKTC010000006.1		None	Neative					Positive	98.485	396	0	699	JABKTC010000006.1 Streptococcus suis strain 1481965 collection_Canada:strain_1481965:node_6, whole genome shotgun sequence
JABKVP010000049.1		None	Neative					Positive	98.485	396	0	699	JABKVP010000049.1 Streptococcus suis strain 89-1824 collection_Canada:strain_89-1824:node_50, whole genome shotgun sequence
JABKWU010000011.1		None	Neative					Positive	95.455	396	2.04e-178	632	JABKWU010000011.1 Streptococcus suis strain BE4B3-2B collection_Canada:strain_BE4B3-2B:node_36, whole genome shotgun sequence
JABKWY010000002.1		None	Neative					Positive	98.99	396	0	710	JABKWY010000002.1 Streptococcus suis strain CF2D3-1A collection_Canada:strain_CF2D3-1A:node_8, whole genome shotgun sequence
JABKWZ010000009.1		None	Neative					Positive	98.99	396	0	710	JABKWZ010000009.1 Streptococcus suis strain CF2D3-1B collection_Canada:strain_CF2D3-1B:node_6, whole genome shotgun sequence
JABLIY010000010.1		None	Neative					Positive	98.485	396	0	699	JABLIY010000010.1 Streptococcus suis strain TMW_SS066 collection_RCUK_APHA:strain_TMW_SS066:node_9, whole genome shotgun sequence
JABLLE010000056.1		None	Neative					Positive	97.98	396	0	688	JABLLE010000056.1 Streptococcus suis strain 083_1A collection_RCUK_UK:strain_083_1A:node_58, whole genome shotgun sequence
JABLLO010000002.1		None	Neative					Positive	98.737	396	0	704	JABLLO010000002.1 Streptococcus suis strain 270_19C collection_RCUK_UK:strain_270_19C:node_2, whole genome shotgun sequence
JABLOI010000051.1		None	Neative					Positive	97.98	396	0	688	JABLOI010000051.1 Streptococcus suis strain 714_21C collection_RCUK_UK:strain_714_21C:node_53, whole genome shotgun sequence
JABLRP010000112.1		None	Neative					Positive	98.485	396	0	699	JABLRP010000112.1 Streptococcus suis strain 90-4582 collection_Canada:strain_90-4582:node_114, whole genome shotgun sequence
JABLSG010000008.1		None	Neative					Positive	98.232	396	0	693	JABLSG010000008.1 Streptococcus suis strain 1552750 collection_Canada:strain_1552750:node_7, whole genome shotgun sequence
JABLSH010000018.1		None	Neative					Positive	98.99	396	0	710	JABLSH010000018.1 Streptococcus suis strain MF1S3-4a_SG collection_Canada:strain_MF1S3-4a_SG:node_20, whole genome shotgun sequence
JABTZP010000054.1		None	Neative					Positive	98.485	396	0	699	JABTZP010000054.1 Streptococcus suis strain HNBY68 NODE_54_length_18245_cov_153.57, whole genome shotgun sequence
JAVIGU010000025.1		None	Neative					Positive	98.485	396	0	699	JAVIGU010000025.1 Streptococcus suis strain PP-867 contig00025, whole genome shotgun sequence
JAVIHS010000012.1		None	Neative					Positive	98.485	396	0	699	JAVIHS010000012.1 Streptococcus suis strain SS-5370 contig00012, whole genome shotgun sequence
JBAPDG010000006.1		None	Neative					Positive	98.232	396	0	693	JBAPDG010000006.1 Streptococcus suis strain WUSS306 6, whole genome shotgun sequence
LDOK01000031.1		None	Neative					Positive	98.485	396	0	699	LDOK01000031.1 Streptococcus suis strain ISU2812 Ssuis28-12_c32, whole genome shotgun sequence
POJC01000062.1		None	Neative					Positive	98.737	396	0	704	POJC01000062.1 Streptococcus suis strain 2231 SS_2231_Contig62, whole genome shotgun sequence
pubMLST.id1941_NODE_41_length_18109_cov_26.4708		None	Neative					Positive	98.485	396	0	699	pubMLST.id1941_NODE_41_length_18109_cov_26.4708
pubMLST.id1942_NODE_39_length_18176_cov_12.2057		None	Neative					Positive	98.485	396	0	699	pubMLST.id1942_NODE_39_length_18176_cov_12.2057
pubMLST.id1960_NODE_45_length_18078_cov_12.4456		None	Neative					Positive	98.485	396	0	699	pubMLST.id1960_NODE_45_length_18078_cov_12.4456
pubMLST.id1961_NODE_36_length_18048_cov_4.15545		None	Neative					Positive	98.485	396	0	699	pubMLST.id1961_NODE_36_length_18048_cov_4.15545
pubMLST.id1993_AH0906_Scf_43		None	Neative					Positive	98.232	396	0	693	pubMLST.id1993_AH0906_Scf_43
pubMLST.id2478_NODE_142_length_6145_cov_31.985045		None	Neative					Positive	98.485	396	0	699	pubMLST.id2478_NODE_142_length_6145_cov_31.985045
pubMLST.id2479_NODE_123_length_6148_cov_36.023584		None	Neative					Positive	98.485	396	0	699	pubMLST.id2479_NODE_123_length_6148_cov_36.023584
pubMLST.id2482_NODE_120_length_6199_cov_32.888011		None	Neative					Positive	98.485	396	0	699	pubMLST.id2482_NODE_120_length_6199_cov_32.888011
pubMLST.id2488_NODE_18_length_38577_cov_23.638153		None	Neative					Positive	94.458	397	9.38e-173	610	pubMLST.id2488_NODE_18_length_38577_cov_23.638153
pubMLST.id2512_NODE_34_length_19146_cov_21.454072		None	Neative					Positive	98.485	396	0	699	pubMLST.id2512_NODE_34_length_19146_cov_21.454072
pubMLST.id2513_NODE_38_length_19140_cov_24.489507		None	Neative					Positive	98.485	396	0	699	pubMLST.id2513_NODE_38_length_19140_cov_24.489507
pubMLST.id2530_NODE_67_length_14620_cov_17.442765		None	Neative					Positive	98.232	396	0	689	pubMLST.id2530_NODE_67_length_14620_cov_17.442765
pubMLST.id2531_NODE_62_length_14620_cov_11.589664		None	Neative					Positive	98.232	396	0	689	pubMLST.id2531_NODE_62_length_14620_cov_11.589664
pubMLST.id2600_NODE_22_length_35950_cov_66.522123		None	Neative					Positive	97.98	396	0	688	pubMLST.id2600_NODE_22_length_35950_cov_66.522123
pubMLST.id3119_1471-00015		None	Neative					Positive	95.455	396	2e-179	632	pubMLST.id3119_1471-00015 len=53363 cov=35.7 corr=0 spades=NODE_15_length_53363_cov_35.689767_pilon
pubMLST.id3482_contig00059		None	Neative					Positive	98.232	396	0	693	pubMLST.id3482_contig00059 len=3653 cov=9.8 corr=0 origname=NODE_59_length_3653_cov_9.836609_pilon sw=shovill-spades/1.1.0 date=20230123
pubMLST.id3867_NODE_126_length_6166_cov_20.849810		None	Neative					Positive	98.485	396	0	699	pubMLST.id3867_NODE_126_length_6166_cov_20.849810
pubMLST.id4028_NODE_116_length_4869_cov_12.014129		None	Neative					Positive	98.485	396	0	699	pubMLST.id4028_NODE_116_length_4869_cov_12.014129
pubMLST.id4030_NODE_26_length_23869_cov_12.872609		None	Neative					Positive	99.747	396	0	725	pubMLST.id4030_NODE_26_length_23869_cov_12.872609
pubMLST.id4490_NODE_107_length_6147_cov_95.039037		None	Neative					Positive	98.485	396	0	699	pubMLST.id4490_NODE_107_length_6147_cov_95.039037
pubMLST.id4523_NODE_20_length_44354_cov_73.302123		None	Neative					Positive	100	396	0	732	pubMLST.id4523_NODE_20_length_44354_cov_73.302123
VZNK01000050.1		None	Neative					Positive	98.485	396	0	699	VZNK01000050.1 Streptococcus suis strain CPD2 NODE_50_length_18170_cov_204.121700, whole genome shotgun sequence
VZNV01000003.1		None	Neative					Positive	97.98	396	0	688	VZNV01000003.1 Streptococcus suis strain CPD3 NODE_3_length_215060_cov_167.800664, whole genome shotgun sequence
WNXH01000008.1		None	Neative					Positive	95.455	396	2.04e-178	632	WNXH01000008.1 Streptococcus suis strain 10-36905 Suis36905_45, whole genome shotgun sequence
											0	699
											0	688
											0	688
											0	688
											0	732
											0	688
											0	688
											0	688
											0	688
											0	688
											0	688
											0	688
											0	688
											0	688
											0	688
											0	688
											0	688
											0	688
											0	688
											0	688
											0	688
											0	693
